# Supplementary material for: DNA methylation dynamics at imprinted genes during bovine pre-implantation embryo development
Source: BMC Dev Biol. 2015 Mar 10;15:13. doi: 10.1186/s12861-015-0060-2 (PMC4363183; doi:10.1186/s12861-015-0060-2)
Supplement: Additional file 4: Figure S2A-B. — DNA methylation analysis using limited starting amounts of genomic DNA as input for bisulfite conversions. [file 12861_2015_60_MOESM4_ESM.zip]

Archive with 4 entries (4 files):
- 12861_2015_60_MOESM2_ESM/2012306920130544_add2a.pdf
- 12861_2015_60_MOESM2_ESM/2012306920130544_add2b.pdf
- 12861_2015_60_MOESM2_ESM/2012306920130544_add2c.pdf
- 12861_2015_60_MOESM2_ESM/2012306920130544_add2d.pdf
